# Supplementary material for: Evaluation of Four Rapid Antigen Tests for the Detection of SARS-CoV-2 Infection with Nasopharyngeal Swabs
Source: Biomedicines. 2023 Feb 24;11(3):701. doi: 10.3390/biomedicines11030701 (PMC10045780; doi:10.3390/biomedicines11030701)
Supplement: Supplementary file 1 [file biomedicines-11-00701-s001.zip]

Archive with 1 entries (1 files):
- biomedicines-2196227-supplementary.pdf
